# Supplementary material for: Diagnostic Performance of an App-Based Symptom Checker in Mental Disorders: Comparative Study in Psychotherapy Outpatients
Source: JMIR Ment Health. 2022 Jan 31;9(1):e32832. doi: 10.2196/32832 (PMC8844983; doi:10.2196/32832)
Supplement: Multimedia Appendix 1 [file mental_v9i1e32832_app1.xlsx]

## Sheet: Multimedia Appendix 1
Subject	IBD1	IBD2	IBD3	IBD4	ADA CD1	ADA CD2	ADA CD 3	ADA CD 4	ADA CD 5	ADA LPCD 1	ADA LPCD 2
1	F43.2: Adjustment disorder	F98.8: Other specified behavioural and emotiol disorders with onset usually occurring in childhood and adolescence (Attention deficit disorder without hyperactivity)			Anxiety disorder (5/10)	Panic disorder (1/10)	Agoraphobia (1/10)
2	F33.4: Recurrent depressive disorder, currently in remission				Severe depression (5/10)	Hashimoto's thyroiditis (<1/10)	Depressive episode, unspecified (<1/10)	Iron Deficiency Anemia (<1/10)	Bipolar affective disorder (<1/10)
3	F40.2: Specific (isolated) phobias				Adjustment disorder (7/10)
4	F33.2: Recurrent depressive disorder, current episode severe without psychotic symptoms	F40.0.: Agoraphobia			Severe depression (8/10)					Depressive episode, unspecified (4/10000)	Bipolar affective disorder (2/10000)
5	F45.1: Undifferentiated somatoform disorder	F33.1: Recurrent depressive disorder, current episode moderate			Short term insomnia (2/10)	Diebetes mellitus type 2	Osteomalacia (<1/10)	Chronic fatigue syndrome (<1/10)	Celiac disease (<1/10)
6	F41.9: Anxiety disorder, unspecified				Anankastic personality disorder (7/10)	Obsessive-compulsive disorder (<1/10)				Severe depression (1/10000)
7	F40.1: Social phobia	F32.1: Moderate depressive episode			Severe depression (8/10)					Adjustment disorders (1/1000)	Bipolar affective disorder (5/10000)
8	F40.1: Social phobia	F33.4: Recurrent depressive disorder, currently in remission			Seasonal depressive disorder (5/10)	Mild depression (1/10)	Adjustment disorders (<1/10)	Severe depression (<1/10)	Depressive episode, unspecified (<1/10)
9	F40.1: Social phobia	F45.2: Hypochondriacal disorder	F60.3: Emotiolly unstable personality disorder (impulsive and borderline type) (suspected)		Panic disorder (8/10)					Social phobia (2/1000)	Agoraphobia (1/1000)
10	F34.1 Dysthymia	F33.4: Recurrent depressive disorder, currently in remission	F60.3: Emotiolly unstable personality disorder (impulsive and borderline type) (suspected)	F40.1: Social phobia	Bipolar affective disorder (6/10)	Severe depression (<1/10)	Schizoaffective disorder (<1/10)
11	F33.4: Recurrent depressive disorder, currently in remission	F40.0[1].: Agoraphobia [with panic disorder]	F40.1: Social phobia		Depressive episode, unspecified (5/10)	Severe depression (1/10)	Burnout (1/10)	Generalized anxiety disorder (<1/10)	Mild depression (<1/10)
12	F25.2: Schizoaffective disorder, mixed type	F15.2: Amphetamine dependence, currently abstinent	F12.1: Cannabis, dependence, currently abstinent (suspected)	F40.1: Social phobia	Severe depression (9/10)
13	F32.1: Moderate depressive episode				Cancer of unknown origin (3/10)	Hepatocellular carcinoma (1/10)	Pancreatic cancer (1/10)	Celiac disease (<1/10)	Colorectal cancer (<1/10)
14	F40.1: Social phobias				Severe depression (4/10)	Mild depression (2/10)	Adjustment disorder (1/10)	Depressive episode, unspecified (<1/10)	Burnout (<1/10)
15	F33.1: Recurrent depressive disorder, current episode moderate				Severe depression (7/10)					Premenstrual dysphoric disorder (7/1000)	Depressive episode, unspecified (3/1000)
16	F32.1: Moderate depressive episode	F41.0: Panic disorder [episodic paroxysmal anxiety]	F60.0: Paranoid personality disorder (suspected)	F60.3: Emotiolly unstable personality disorder (impulsive type) (suspected)	Panic disorder (9/10)					Specific phobia (7/10000)	Generalized anxiety disorder (<1/10000)
17	F32.0: Mild depressive episode	F45.4.: Persistent somatoform pain disorder			Borderline personality disorder (4/10)	Histrionic persolity disorder (2/10)	Binge eating disorder (1/10)	Bulimia nervosa (1/10)	Adjustment disorders (<1/10)
18	F52.2: Failure of genital response				Erectile dysfunction, unkown cause (9/10)					Erectile dysfunction of organic origin (5/10000)	Testosterone deficiency (<1/10000)
19	F41.1: Generalized anxiety disorder	F33.4: Recurrent depressive disorder, currently in remission	F40.2: Specific (isolated) phobias		Fibromyalgia (4/10)	Seasonal depressive disorder (3/10)	Hashimoto's thyroiditis (<1/10)
20	F40.0[1].: Agoraphobia [with panic disorder]	F40.2: Specific (isolated) phobias			Panic disorder (7/10)	Agoraphobia (<1/10)				Specific phobia (<1/10000)
21	F32.2: Severe depressive episode without psychotic symptoms	F45.4.: Persistent somatoform pain disorder			Severe depression (9/10)					Bipolar affective disorder (<1/10000)	Schizoaffective disorder (<1/10000)
22	F33.4: Recurrent depressive disorder, currently in remission	F50.1: Atypical anorexia nervosa			Severe depression (9/10)					Depressive episode, unspecified (1/10000)	Bipolar affective disorder (<1/10000)
23	F42.2: Obsessive-compulsive disorder, mixed obsessiol thoughts and acts	F33.1: Recurrent depressive disorder, current episode moderate			Severe depression (8/10)					Bipolar affective disorder (7/10000)	Schizoaffective disorder (2/10000)
24	F33.2: Recurrent depressive disorder, current episode severe without psychotic symptoms	F10.20: Mental and behavioural disorders due to use of alcohol, dependence, currently abstinent	F50.2: Bulimia nervosa	F10.1: Mental and behavioural disorders due to use of alcohol, harmful use	Burnout (4/10)	Severe depression (3/10)	Premenstrual dysphoric disorder (<1/10)	Adjustment disorder (<1/10)
25	F43.2: Adjustment disorder				Depressive episode, unspecified (5/10)	Mild depression	Adjustment disorders (<1/10)	Severe depression (<1/10)	Burnout (<1/10)
26	F33.1: Recurrent depressive disorder, current episode moderate	F54: Psychological and behavioural factors associated with disorders or diseases classified elsewhere	F70: Mild mental retardation (suspected)		Bipolar affective disorder (8/10)
27	F33.1: Recurrent depressive disorder, current episode moderate	F40.1: Social phobia			Severe depression (5/10)	Schizophrenia (<1/10)	Schizoaffective disorder (<1/10)	Mild depression (<1/10)	Depressive episode, unspecified (<1/10)
28	F33.2: Recurrent depressive disorder, current episode severe without psychotic symptoms	F40.1: Social phobia			Severe depression (8/10)	Generalized anxiety disorder (1/10)				Adjustment disorders (7/1000)
29	F41.1: Generalized anxiety disorder				Agoraphobia (6/10)	Anxiety disorder (<1/10)				Anxiety disorder with recurrent Panic attacks (4/1000)
30	F40.1: Social phobia	F32.0: Mild depressive episode	F50.9: Eating disorder, unspecified (suspected)	F60.6: Anxious [avoidant] personality disorder (suspected)	Severe depression (8/10)					Adjustment disorders (4/1000)	Depressive episode, unspecified (1/1000)
31	F33.1: Recurrent depressive disorder, current episode moderate	F50.9: Eating disorder, unspecified			Severe depression (8/10)					Seasonal depressive disorder (5/10000)	Adjustment disorder (2/10000)
32	F95.1: Chronic motor or vocal tic disorder	F45.1: Undifferentiated somatoform disorder			Irritable bowel syndrome (5/10)	Symptomatic, uncomplicated diverticulosis (<1/10)	Chronic gastritis (<1/10)
33	F40.1: Social phobias	F34.1 Dysthymia	F33.4: Recurrent depressive disorder, currently in remission		Complex Post-traumatic stress disorder (7/10)					Attention deficit and hyperactivity disorder in adults (8/1000)	Symptoms without a causative disease (<1/10000)
34	F33.1: Recurrent depressive disorder, current episode moderate	F50.0: Anorexia nervosa, currently in remission			Chronic gastritis (4/10)	Endometriosis (1/10)	Functional Dyspepsia (<1/10)
35	F41.9: Anxiety disorder, unspecified	F43.1: Post-traumatic stress disorder			Depressive episode, unspecified (3/10)	Post-traumatic stress disorder (3/10)	Mild depression (1/10)	Unspecific re-experiencing of traumatic experiences (<1/10)	Borderline personality disorder (<1/10)
36	F33.1: Recurrent depressive disorder, current episode moderate	F40.1: Social phobia	F60.6: Anxious [avoidant] personality disorder (suspected)		Severe depression (9/10)					Depressive episode, unspecified (<1/10000)	Bipolar affective disorder (<1/10000)
37	F41.2: Mixed anxiety and depressive disorder				Panic disorder (8/10)					Specific phobia (2/10000)	Generalized anxiety disorder (2/10000)
38	F90.0: Attention deficit disorder with hyperactivity	F40.2: Specific (isolated) phobia			Severe depression (9/10)					Mild depression (<1/10000)	Schizoaffective disorder (<1/10000)
39	F51.0: Nonorganic insomnia	F32.1: Moderate depressive episode			Postprandial distress syndrome (5/10)	Chronic insomnia (<1/10)	Functional Dyspepsia (<1/10)	Chronic gastritis (<1/10)
40	F33.1: Recurrent depressive disorder, current episode moderate	F34.1 Dysthymia	F41.0: Panic disorder [episodic paroxysmal anxiety]	F43.1: Post-traumatic stress disorder	Severe depression (5/10)	Depressive episode, unspecified (1/10)	Adjustment disorders (<1/10)
41	F32.1: Moderate depressive episode	F45.4.: Persistent somatoform pain disorder			Fibromyalgia (9/10)					Rheumatoid athritis (<1/10000)	Systemic lupus erythematosus (<1/10000)
42	F33.1: Recurrent depressive disorder, current episode moderate				Anankastic personality disorder (4/10)	Adjustment disorder (3/10)	Burnout (<1/10)	Severe depression (<1/10)	Generalized anxiety disorder (<1/10)
43	F52.5: Nonorganic vaginism				Female sexual dysfunction (8/10)					Prolactin-producing tumor of the pituitary gland (2/1000)	Hypothyroidism due to inflammation of the thyroid gland (2/10000)
44	F33.1: Recurrent depressive disorder, current episode moderate	F45.4.: Persistent somatoform pain disorder			Chronic lumbosacral radiculopathy (8/10)					Chest pain due to decreased blood supply to the heart muscle (5/10000)	Chronic heart failure (2/10000)
45	F41.0: Panic disorder [episodic paroxysmal anxiety]				Anankastic personality disorder (3/10)	Non-specific anxiety (<1/10)	Premature ovarian failure (<1/10)	Female sexual dysfunction (<1/10)	Burnout (<1/10)
46	F33.1: Recurrent depressive disorder, current episode moderate				Severe depression (6/10)	Bipolar affective disorder (<1/10)				Depressive episode, unspecified (7/10000)
47	F45.4: Persistent somatoform pain disorder				Mild depression (5/10)	Depressive episode, unspecified (1/10)	Cyclothymia (<1/10)	Borderline personality disorder (<1/10)
48	F33.1: Recurrent depressive disorder, current episode moderate	F52.0: Lack or loss of sexual desire	F52.3: Orgasmic dysfunction		Bipolar affective disorder (6/10)	Severe depression (<1/10)				Adjustment disorder (4/1000)
49	F43.2: Adjustment disorder				Adjustment disorder (6/10)	Cyclothymia (<1/10)	Mild depression (<1/10)	Seasonal depressive disorder (<1/10)
Note.	IBD 1-4 = Interview-based expert diagnosis with ICD-10 code
	ADA CD 1-5 = Condition suggestion by ADA with probability
	ADA LPCD 1-2 = Less probable condition-suggestion by ADA with probability
